# Supplementary material for: Trends and ethnic disparity in endometrial cancer mortality in South Africa (1999–2018): A population-based Age-period-cohort and Join point regression analyses
Source: PLoS One. 2025 Jan 24;20(1):e0313487. doi: 10.1371/journal.pone.0313487 (PMC11759400; doi:10.1371/journal.pone.0313487)
Supplement: S1 Data — (XLSX) [file pone.0313487.s003.xlsx]

## Sheet: Sheet1
agenew	99_03_overall	04_08_overall	09_13_overall	14_18_overall	Total_overall	99_03_bl	04_08_bl	09_13_bl	14_18_bl	Total_bl	04_08_ind_as	09_13_ind_as	14_18_ind_as	Total_ind_as	99_03_col	04_08_col	09_13_col	14_18_col	Total_col	99_03_white	04_08_white	_white	14_18_white	Total_white
15-19	0	0	0	0		0	0	0	0		0	0	0		0	0	0	0	0	0	0	0	0	0
20-24	0	3	1	0	4	0	2	0	0	2	0	0	0		0	1	0	0	1	0	0	1	0	1
25-29	0	1	4	2	7	0	0	2	2	4	0	0	0		0	0	0	0	0	0	0	2	0	2
30-34	9	7	6	8	30	4	5	2	6	17	0	0	0	2	0	1	1	1	3	0	1	1	1	3
35-39	20	10	14	11	55	8	7	5	10	30	0	1	1	2	1	0	2	0	3	3	2	2	0	7
40-44	25	24	18	41	108	15	8	11	28	62	2	0	2	4	3	3	3	4	13	1	2	0	5	8
45-49	33	42	28	32	135	20	24	17	18	79	4	0	1	6	3	5	2	6	16	1	2	3	3	9
50-54	44	58	90	78	270	21	33	49	51	154	2	1	4	9	5	7	15	11	38	4	6	12	7	29
55-59	64	101	130	168	463	38	48	86	113	285	4	3	7	18	1	9	13	18	41	7	11	9	14	41
60-64	100	140	211	296	747	64	68	117	219	468	3	2	13	22	13	15	35	25	88	9	20	24	19	72
65-69	137	188	213	359	897	76	104	124	230	534	7	11	9	30	15	14	21	43	93	9	26	20	42	97
70-74	139	168	239	335	881	77	91	135	241	544	7	9	9	32	12	13	38	29	92	14	20	22	29	85
75+	180	258	335	507	1280	67	117	183	329	696	10	10	16	39	21	25	35	53	134	50	42	62	71	225
